# Supplementary material for: Characterizing and forecasting neoantigens-resulting from MUC mutations in COAD
Source: J Transl Med. 2024 Mar 27;22:315. doi: 10.1186/s12967-024-05103-z (PMC10967086; doi:10.1186/s12967-024-05103-z)
Supplement: Supplementary file 6 — Additional file 6: Table S1. Mutation Rates of MUC family within the TCGA Dataset. [file 12967_2024_5103_MOESM6_ESM.xlsx]

## Sheet: Suppl. table 
Symbol	Name	Mutation rate
MUC16	Mucin 16, Cell Surface Associated	0.754348
MUC5B	Mucin 5B, Oligomeric Mucus/Gel-Forming	0.228261
MUC17	Mucin 17, Cell Surface Associated	0.134783
MUC2	Mucin 2, Oligomeric Mucus/Gel-Forming	0.0869565
MUC6	Mucin 6, Oligomeric Mucus/Gel-Forming	0.0869565
MUC4	Mucin 4, Cell Surface Associated	0.0804348
MUC5AC	Mucin 5AC, Oligomeric Mucus/Gel-Forming	0.0347826
MUC13	Mucin 13, Cell Surface Associated	0.0282609
MUC20	Mucin 20, Cell Surface Associated	0.023913
MUC21	Mucin 21, Cell Surface Associated	0.0217391
MUC15	Mucin 15, Cell Surface Associated	0.0173913
MUC19	Mucin 19, Oligomeric Mucus/Gel-Forming	0.0130435
MUC7	Mucin 7, Secreted	0.00869565
MUCL3	Mucin 3A, Cell Surface Associated	0.00652174
MUC1	Mucin 1, Cell Surface Associated	0.00652174
MUC12	Mucin 12, Cell Surface Associated	0
MUC22	Mucin 22, Oligomeric Mucus/Gel-Forming	0
MUC3A	Mucin 3A, Cell Surface Associated	0
MUCL1	Mucin 1, Cell Surface Associated	0
